# Supplementary material for: Effect of Long-Term Storage Temperature on the Quality of Extra-Virgin Olive Oil (Coratina cv.): A Multivariate Discriminant Approach
Source: Antioxidants (Basel). 2025 Nov 19;14(11):1379. doi: 10.3390/antiox14111379 (PMC12649587; doi:10.3390/antiox14111379)
Supplement: Supplementary file 1 [file antioxidants-14-01379-s001.zip]

Archive with 6 entries (6 files):
- Figure S1.pdf
- Figure S2-2.pdf
- Figure S3.pdf
- Figure S4.pdf
- Table S1_Univariate results of full factorial MANOVA.pdf
- Table S2_Discriminant function parameters.pdf
